# Supplementary material for: A Novel Model for Simultaneous Evaluation of Hyperoxia-Mediated Brain and Lung Injury in Neonatal Rats
Source: Cells. 2025 Mar 16;14(6):443. doi: 10.3390/cells14060443 (PMC11941478; doi:10.3390/cells14060443)
Supplement: Supplementary file 1 [file cells-14-00443-s001.zip]

Archive with 1 entries (1 files):
- cells-3500213-supplementary.pdf
